# Supplementary material for: Needs Assessment for Interprofessional Education: Implications for Integration and Readiness for Practice
Source: Healthcare (Basel). 2021 Apr 2;9(4):411. doi: 10.3390/healthcare9040411 (PMC8066906; doi:10.3390/healthcare9040411)
Supplement: Supplementary file 1 [file healthcare-09-00411-s001.zip]

Archive with 13 entries (10 files):
- Supplementary files/
- Supplementary files/.DS_Store
- __MACOSX/
- __MACOSX/Supplementary files/
- __MACOSX/Supplementary files/._.DS_Store
- Supplementary files/Faculty focus group.pdf
- __MACOSX/Supplementary files/._Faculty focus group.pdf
- Supplementary files/IRB.pdf
- __MACOSX/Supplementary files/._IRB.pdf
- Supplementary files/RIPLS.pdf
- __MACOSX/Supplementary files/._RIPLS.pdf
- Supplementary files/Student focus group.pdf
- __MACOSX/Supplementary files/._Student focus group.pdf
